# Supplementary material for: YTHDF2 regulates self non-coding RNA metabolism to control inflammation and tumorigenesis
Source: Nat Commun. 2025 Nov 12;16:9946. doi: 10.1038/s41467-025-64898-7 (PMC12612255; doi:10.1038/s41467-025-64898-7)
Supplement: Supplementary file 5 — Source data [file 41467_2025_64898_MOESM5_ESM.xlsx]

## Sheet: Fig.1 
A									G					H													S
	-log10(P)													TNF-alpha	shNC			shDF2-1			shDF2-2							IL-1B	EV			OE DF2
R-HSA-168164_Toll Like Receptor 3 (TLR3) Cascade	6.1													Sham	1	0.08088	4	1.37552	0.09108	4	1.0735	0.08957	4					Sham	1	0.01465	4	0.79769	0.03832	4
hsa04657_IL-17 signaling pathway	6.1													UVB	1.9049	0.10983	4	10.3229	0.87178	4	11.855	0.99341	4					UVB	1.97921	0.1169	4	1.04879	0.02417	4
R-HSA-449147_Signaling by Interleukins	6.5														Mean	SE	N	Mean	SE	N	Mean	SE	N						Mean	SE	N	Mean	SE	N
hsa04668_TNF signaling pathway	7.2
hsa05200_Pathways in cancer	7.4																										T
hsa05166_HTLV-I infection	7.5													I														IL-6	EV			OE DF2
														IL-6	shNC			shDF2-1			shDF2-2							Sham	1	0.01083	4	0.78853	0.07184	4
														Sham	1	0.03817	4	3.29157	0.00254	4	3.39379	0.15706	4					UVB	9.63013	0.68254	4	2.0742	0.09523	4
														UVB	13.2883	1.00558	4	120.829	3.0331	4	85.0234	3.18149	4						Mean	SE	N	Mean	SE	N
B															Mean	SE	N	Mean	SE	N	Mean	SE	N
	UVB_RNA-seq	YTHDF2_Interactome
rRNA processing	29	94																									U
Translation	31	89												J														TNF-a	EV			OE DF2
ribosome biogenesis	74	65												COX-2	shNC			shDF2-1			shDF2-2							Sham	1	0.03975	4	0.84342	0.07804	4
ribonucleoprotein complex biogenesis	75	71												Sham	1	0.09593	4	7.70926	0.21309	4	4.99823	0.02254	4					UVB	2.87096	0.04247	4	1.40526	0.03081	4
Metabolism of RNA	80	100												UVB	1.80175	0.09166	4	27.2148	2.89998	4	18.2045	1.37984	4						Mean	SE	N	Mean	SE	N
															Mean	SE	N	Mean	SE	N	Mean	SE	N
																											V
														K
														IL-1b	shNC			shDF2-1			shDF2-2
D														Sham	1	0.02435	4	2.16462	0.09872	4	1.47662	0.03224	4
WT_Sham	DF2 cKO_Sham	WT_UVB	DF2 cKO_UVB											UVB	2.61596	0.1028	4	23.2361	1.35038	4	14.3186	1.10595	4
1.11589	1.77314	5.44806	7.41154												Mean	SE	N	Mean	SE	N	Mean	SE	N
0.767683	1.82262	3.54014	6.62862
1.11643	2.01321	4.31229	8.08061											L					M
																				YTHDF2	siNC			siDF2
E																				Sham	1	0.01986	4	0.27107	0.01665	4
	WT					DF2 cKO														UVB	1.61831	0.14285	4	0.28724	0.03918	4
Control	6.34594	1.76229	3.39549	1.95561	1.19255	7.30345	3.30802	0.41412	0.717723	2.13882											Mean	SE	N	Mean	SE	N
UVB	139.518	22.3208	24.6908	15.2425	17.5723	212.987	92.7251	130.007	73.8642	226.794
																			N
																				TNF-a	siNC			siDF2
F																				Sham	1	0.01652	4	1.46296	0.16695	4
GSE110169_SLE			GSE50772			GSE72509														UVB	1.98451	0.25744	4	8.11601	0.81777	4
Healthy (N=77)	SLE (N=82)		Healthy (N=20)	SLE (N=61)		Healthy (N=18)	SLE (N=99)														Mean	SE	N	Mean	SE	N
7.95396	7.5531		10.137	9.81285		11.7074	11.5465
7.79804	7.50747		10.0207	9.71597		11.7565	11.254
7.80579	7.279		10.0156	9.83927		11.7414	11.7863												O
7.98644	7.35801		10.0927	10.0107		11.7803	11.2229													IL-6	siNC			siDF2
7.65679	7.1603		10.1385	10.175		11.6846	11.9238													Sham	1	0.02546	4	1.61213	0.10267	4
7.83742	7.6243		10.1271	9.97979		11.9339	11.2673													UVB	1.69229	0.13502	4	2.80925	0.30523	4
7.75632	7.26498		10.2588	10.0723		11.7838	11.6261												0		Mean	SE	N	Mean	SE	N
7.79858	7.59843		10.0012	10.2966		11.7931	11.2391
7.6077	7.56101		10.1094	10.1967		11.7952	11.0737												P
8.11957	7.34083		10.0105	10.1957		11.8765	11.5765													COX-2	siNC			siDF2
7.55984	6.8733		10.0746	10.2187		11.763	11.3741													Sham	1	0.01614	4	1.68401	0.1193	4
7.85002	7.0119		10.3594	10.0909		11.8832	11.59													UVB	4.23464	0.27942	4	6.96636	0.15943	4
7.81967	7.59375		10.085	9.85488		11.9196	11.6433														Mean	SE	N	Mean	SE	N
7.51464	7.26642		10.0443	9.9316		11.8797	11.7667
7.87528	7.34652		10.0046	10.0747		11.8401	11.5683												Q
7.87813	7.74846		10.1465	10.031		11.8804	11.4636													IL-1B	siNC			siDF2
7.79522	7.36709		10.0452	10.1248		11.7795	11.7999													Sham	1	0.01782	4	1.39959	0.0132	4
7.55558	7.79683		9.90112	9.7408		11.5395	11.7731													UVB	1.84319	0.27247	4	3.93033	0.40387	4
7.61256	7.01999		10.1502	9.84799			11.4555														Mean	SE	N	Mean	SE	N
7.29766	7.0902		10.1251	9.98989			11.9473
7.27422	7.45998			9.83678			11.8353
7.33595	7.62904			9.70551			11.8014												R
7.29196	7.21829			9.89596			11.4665
7.3776	7.58262			9.73069			11.4293
7.34997	7.55967			10.0382			11.3383
7.2802	6.81442			9.83019			11.6901
7.36703	7.37019			9.85265			11.463
7.4793	7.14959			9.7205			11.7977
7.41332	7.19264			9.88134			11.7492
7.68419	6.9234			9.92836			11.6881
7.45711	7.00009			9.9521			11.9449
6.97265	6.65573			9.79126			11.3858
7.78519	7.15984			10.0277			11.6772
7.19572	6.98994			9.8312			11.3212
7.49909	7.18184			10.0494			11.3124
7.41697	7.25036			9.85497			11.4602
7.28502	7.31443			9.89614			11.5515
6.83543	6.93047			9.97043			11.6425
7.50151	7.1175			9.50306			11.6377
7.42286	7.06595			10.0901			11.6947
7.36608	6.78932			10.0974			11.5208
7.81936	7.44843			9.83756			11.6172
6.86683	7.36334			9.5971			11.7502
7.44751	6.73378			10.0058			11.4604
7.044	7.25088			10.2326			11.4052
7.79064	6.91204			10.3206			11.4487
7.15082	7.37284			10.1132			11.8333
7.11032	6.98283			10.0489			11.4172
7.11698	6.74332			10.0279			11.6574
7.25468	7.03031			10.1046			11.7502
7.36251	7.29681			10.1132			11.2651
6.97813	6.72383			9.91687			11.4372
7.52896	6.76617			10.1247			11.5115
7.37026	7.40018			10.0637			11.1893
7.5995	7.60583			10.0166			11.8579
7.34343	7.25494			10.2347			11.727
7.13218	7.07782			9.93321			11.7161
7.64671	7.27622			10.3204			11.9613
7.52821	7.29328			9.81852			11.6451
7.29564	7.12057			9.84699			11.8196
7.36514	7.70477			9.99703			11.6228
7.25267	7.18337						11.5277
7.83795	7.17248						11.5228
7.41023	7.51053						11.4512
7.71055	6.87433						11.1496
7.30965	7.4348						11.463
7.10458	7.08346						11.8034
7.15925	7.34349						11.9402
7.04732	7.71594						11.7408
7.87167	7.42608						12.0254
7.37683	7.09587						11.775
7.5558	7.33254						11.4191
7.5957	7.30122						11.6057
7.4662	6.70643						11.7317
7.57143	7.53713						11.093
7.46181	7.05603						11.3192
7.43512	7.15408						11.6248
	7.38353						11.4089
	7.26269						11.7248
	6.56405						11.7676
	7.0611						11.7274
	7.13557						11.59
							11.8064
							11.503
							11.4627
							11.2207
							11.0909
							11.2446
							11.6565
							11.3692
							11.6759
							11.5809
							11.8087
							11.4296
							11.483
							11.8709
							11.3679
							11.6491
							11.8812

## Sheet: Fig. S1
A
	-log10(P)
GO:0009615: response to virus	2.68549
GO:0048525: negative regulation of viral process	2.73987
GO:0006935: chemotaxis	4.49168
GO:0043117: positive regulation of vascular permeability	4.55263
GO:0009612: response to mechanical stimulus	4.64757
GO:0031349: positive regulation of defense response	4.66884
R-HSA-2473224: Antagonism of Activin by Follistatin	4.6736
CORUM:2383: ITGA5-ITGB1-FN1-TGM2 complex	4.6736
hsa05222: Small cell lung cancer	4.77653
M45: PID CD40 PATHWAY	4.8437
GO:0002009: morphogenesis of an epithelium	4.91835
GO:0008544: epidermis development	5.04013
M145: PID P53 DOWNSTREAM PATHWAY	5.24815
GO:0090184: positive regulation of kidney development	5.25765
GO:0009611: response to wounding	5.34736
GO:0040017: positive regulation of locomotion	5.53455
GO:0051090: regulation of DNA-binding transcription factor activity	5.54887
GO:0071496: cellular response to external stimulus	5.56234
GO:0030155: regulation of cell adhesion	5.65676
GO:0032103: positive regulation of response to external stimulus	5.88345
GO:0030855: epithelial cell differentiation	6.33826
GO:0008360: regulation of cell shape	6.35962
GO:0045936: negative regulation of phosphate metabolic process	6.70012
hsa04668: TNF signaling pathway	7.2448
M53: PID INTEGRIN3 PATHWAY	7.31574
GO:0097190: apoptotic signaling pathway	7.48692
hsa05166: HTLV-I infection	7.50595
GO:0042254: ribosome biogenesis	7.77653
GO:0019221: cytokine-mediated signaling pathway	8.00813
GO:0070848: response to growth factor	8.40626
GO:0043408: regulation of MAPK cascade	9.95931
GO:0010942: positive regulation of cell death	12.5286

## Sheet: Fig. S2
A													C												D
CD3+	WT					DF2 KO							Monocytes	WT					DF2 KO						DC (x103)	WT					DF2 KO
Sham	2.24646	0.140983	1.57891	0.62775	0.744149	4.97365	0.671528	0.197535	0.223212	0.797781			Sham	0.255578	0.07739	0.078154	0.077051	0.040059	0.139919	0.80087	0.028373	0.030501	0.139414		Sham	0.70605	0.302574	0.303761	0.100573	0.084004	0.803559	1.95602	0.05798	0.101432	0.383248
UVB	25.6713	8.68278	7.11095	3.56674	3.65503	93.9275	23.5522	38.092	7.46028	104.779			UVB	5.11733	14.5968	12.2055	0.435092	0.59668	22.5528	35.3132	62.6198	1.35296	2.26328		UVB	4.51849	10.9207	15.1414	0.415688	0.55093	4.38764	28.1825	21.4422	1.05834	3.70378
CD4+	WT					DF2 KO							Neutrophils	WT					DF2 KO						CD103 DC (x102)	WT					DF2 KO
Sham	0.581025	0.013217	0.294434	0.202534	0.122279	0.540974	0.068655	0.029642	0.05068	0.108433			Sham	0.714309	0.309559	0.214164	0.30199	0.106459	0.774514	3.0206	0.054285	0.145886	0.29974		Sham	0.069193	0.096521	0.031287	0.05089	0.010248	0.523921	0.271887	0.023656	0.036921	0.035642
UVB	12.8274	4.95543	4.4578	1.49795	1.67282	50.8386	16.4338	24.3947	4.35187	59.2877			UVB	114.949	16.4948	23.4898	3.95491	2.88558	81.5559	137.024	129.575	23.1701	42.6181		UVB	5.91923	11.4667	5.79915	0.307194	0.346535	6.09882	13.274	28.3037	0.501652	0.774091
Treg	WT					DF2 KO							M-MDSC	WT					DF2 KO						CD11b DC (x103)	WT					DF2 KO
Sham	0.096609	0.022029	0.107959	0.055471	0.030028	0.115548	0.038118	0.009881	0.002667	0.014604			Sham	0.145168	0.032271	0.035951	0.020187	0.010255	0.069959	0.124135	0.014186	0.015708	0.064409		Sham	0.650978	0.289564	0.297382	0.0904156	0.0829958	0.728025	1.85822	0.0556033	0.0977801	0.377883
UVB	4.79247	2.69678	1.82308	0.472829	0.511324	22.2326	4.54863	9.49432	0.932162	16.9503			UVB	2.17486	3.21129	2.09934	0.137054	0.168264	13.1708	10.6999	28.9304	0.975482	0.80799		UVB	3.38435	8.74744	14.1875	0.375366	0.502999	3.29073	25.7588	17.3896	0.962028	3.426
B
TCR	WT					DF2 KO
Sham	2.86202	1.1543	1.73849	0.711841	0.657093	4.6596	1.02879	0.17393	0.27417	0.936804
UVB	5.67838	2.76777	2.46908	4.75566	6.99375	24.7065	5.74896	15.3408	6.01255	25.8545
CD8+	WT					DF2 KO
Sham	0.229139	0	0.019578	0.005399	0.012502	0.069631	0.022899	0.010864	0.01067	0.018748
UVB	3.90204	0.310843	0.195551	0.467243	0.365137	8.64133	0.513438	1.30656	0.347649	17.1837
B cells	WT					DF2 KO
Sham	0.23538	0.0220099	0.0294085	0.0179358	0.0087248	0.0540833	0.0682558	0.000993242	0.00355213	0.0145251
UVB	0.804886	1.09633	0.406139	0.192098	0.196373	3.21466	0.852616	1.6656	0.819282	40.3092
NK cells	WT					DF2 KO
Sham	0	0.0132707	0	0.00542449	0.00250987	0.0229599	0.0758614	0	0.000895024	0.01661
UVB	0.52945	0.867928	0.20962	0.128289	0.12514	0	0.893495	1.76627	0.0975335	1.07491

## Sheet: Fig. S3
A
Spleen weight (g)	WT					DF2 KO
Sham	0.111	0.126	0.118	0.15	0.097	0.126	0.138	0.081	0.131	0.082
UVB	0.376	0.245	0.214	0.235	0.116	0.592	0.29	0.658	0.629	0.2
B
	WT					DF2 KO
Control	145000000	43750000	56250000	52500000	36250000	185000000	81250000	45000000	78750000	31250000
UVB	352500000	62500000	117500000	77500000	90000000	510000000	192500000	407500000	320000000	155000000
	WT					DF2 KO
Control	6400000	12600000	4300000	6200000	6200000		11800000	7300000	10600000	14500000
UVB	49000000	64000000	184000000	39000000	28800000	35000000	57000000	35000000	79200000	32000000
C
	WT sham					WT UVB					DF2 KO sham					DF2 KO UVB
Blood	21.2	34.3	25.1	19	27.3	32.1	47	33.8	33.9	36.7	24.2	39.2	36.6	32.5	37.1	34.9	48	50.5	46.5	64.9
Spleen	15.8	16.5	21	21.4	23.6	22.2	25.1	21.7	23.5	26.5	17.1	22.1	18.5	18.1	20.1	21.4	22.7	20.8	26.9	39
LN	42.4	44.2	43.9	29.3	45	42.4	39	34.8	41.5	41.8		34.5	37.8	40.4	41.1	40.5	37.1	38.7	37.5	46.8
	WT sham					WT UVB					DF2 KO sham					DF2 KO UVB
Blood	12.2	4.2	13.9	7.59	11.1	8.23	2.43	2.28	9.74	10.6	14.2	4.33	16.4	19.6	15.5	9.47	2.68	3.39	13	10.3
Spleen	8.49	8.22	8.06	6.57	10.8	6.65	5.39	5.29	6.33	7.07	9.63	9.94	10.2	10.6	8.92	7.25	6.96	4.41	7.17	9.44
LN	29.1	24.3	24.9	20.7	25.8	22.6	15.3	18.9	19.3	22.2		24.5	27.4	29.1	24	22.1	20.2	18.7	18	17
	WT sham					WT UVB					DF2 KO sham					DF2 KO UVB
Blood	7.22	4.26	8.18	12.1	10	21	8.48	6.72	19.5	25	9.03	4.51	9.27	8.23	6.98	24.5	8.78	7.16	16.8	26.6
Spleen	14.4	12.3	16	20.3	18.3	26.2	32.2	28.1	28.9	33.2	15.2	18.3	15.9	17.3	15.7	28.6	27.8	24.1	34.6	30.8
LN	12.4	5.11	13.2	21.8	16.1	21.8	22.5	20	27	31.3		7.7	14.4	14.3	13.7	27.8	16.1	21.1	30	26.3

## Sheet: Fig. S4
A
	WT					DF2 KO
Control	36.3	69.1	29.1	51.6	34.8	38.7	40.2	31	40.8	32.2
UVB	50.2	44.9	56.6	44	51.5	70.1	61.1	76.7	67.2	73.1
	WT					DF2 KO
Control	74.9	92.3	80	82.7	75.9	83.8	85.3	66.9	73.9	74.8
UVB	88.2	83.9	84.7	85.3	88.6	88	87.7	91	88.3	94.9
	WT					DF2 KO
Control	76.4	71.4	56.9	76.4	79.4	76.3	82.3	79.1	76.3	86
UVB	56	66.2	77.3	72.8	79	74.6	75.9	82.3	92.7	83.5
B
	WT sham					WT UVB					DF2 KO sham					DF2 KO UVB
Ly6C Low	60.6	75.3	63.8	63.8	72.5	75.3	73.1	77.9	68.2	64.8	61.4	58.8	68.1	67.3	63.9	65.3	68.3	41.1	26.4	48.3
Ly6C inter	20	16.9	20.3	23.8	15.8	13.9	16.7	11.6	18.8	20.1	21.7	24.5	17.8	19.1	22.7	14.7	11.7	20	11.5	18.7
Ly6C high	17.1	6.05	14.1	10	9.76	9.34	8.05	8.46	11.4	13.3	14.7	14.6	12.4	11.6	11.7	18	18.2	37.2	61.7	31.9
C
CD11b+ cells (%)	WT					DF2 KO
Sham	5.18	16.4	6.26	6.31	4.33	5.57	5.65	4.64	11.3	4.64
UVB	18.8	9.4	8.95	14.8	8.59	27.4	20.2	44.9	40.3	28.4
Ly6Chi monocytes (%)	WT					DF2 KO
Sham	8.87	5.45	7.71	5.57	5.97	7.31	8.92	7.06	5.78	3.76
UVB	5.89	7.93	10.2	5.9	7.61	11.9	8.35	11	28.5	11.4
Neutrophils (%)	WT					DF2 KO
Sham	74.2	86.8	74.6	80.2	78.8	84.1	79.9	81.7	87.9	87.4
UVB	79.5	78	72.7	81.9	72.6	79.4	79.7	85.7	59.1	81.4
M-MDSC (%)	WT					DF2 KO
Sham	59.7	53.6	49.7	56.5	53	78	59.4	55.5	75.8	63.5
UVB	50	48.4	68.8	62.9	64.3	80.3	65.5	78.3	91.3	83.7

## Sheet: Fig S5
A	Healthy (N=10)	T1D (N=20)			B	Healthy (n=77)	RA (n=84)		Healthy (N=9)	RA (N=13)		Healthy (N=20)	RA (N=493)					Healthy (N=28)	RA (N=152)			C	Healthy (N=15)	SSc (N=57)		Healthy (N=18)	SSc (N=55)		D	Healthy (N=32)	SJS (N=190)
	8.94232	7.85224				8.04302	8.0312		8.86394	9.05719		7.40958	7.6381			GSM2370970		9.37283	10.3028				10.7831	11.2709		10.4257	10.4189			8.67478	8.81899
	9.02447	9.13997				7.86262	7.41159		8.93097	8.72251		7.64668	7.77649			GSM2370971		10.874	10.7417				10.644	10.9109		10.4071	10.2681			8.50085	8.40931
	9.138	8.48909				7.82212	7.47206		8.93028	8.70939		7.22814	7.60708			GSM2370972		10.257	10.8817				10.7521	11.2102		10.3975	10.2361			8.63165	8.29364
	8.7	8.63662				8.00794	7.84851		9.36905	7.96223		7.44975	7.9751			GSM2370973		10.0642	10.9557				10.8438	11.2787		10.4695	10.4344			8.65176	8.05478
	9.09829	9.17342				7.70736	7.40709		9.21607	8.74894		7.53743	7.76117			GSM2370974		10.2691	10.3897				10.8582	10.8925		10.2185	10.086			8.69448	8.88536
	8.9813	8.74963				7.88839	7.50539		9.21112	8.79261		8.02653	7.52807			GSM2370975		10.2585	10.7732				11.0135	11.2076		10.456	10.531			8.78004	8.1385
	9.01283	8.77142				7.7796	7.11515		9.11729	8.74769		8.20435	7.80245			GSM2370976		10.4922	10.2356				10.7467	11.5649		10.1419	9.91411			8.59938	9.05405
	9.01969	8.77958				7.83992	7.06003		9.25355	8.37813		8.26674	7.78147			GSM2370977		10.0561	10.4247				10.8652	10.8884		10.5188	10.4976			8.64887	9.10548
	9.24751	8.68287				7.60568	7.09326		9.07442	9.00866		8.0041	7.91766			GSM2370978		9.93664	10.6904				11.0788	11.0518		10.1913	10.4694			8.57322	8.9765
	8.52225	8.81014				8.18697	7.31379			9.22404		8.19978	7.50373			GSM2370979		9.91166	10.4591				10.6382	10.9044		10.4328	10.4623			8.75881	9.02172
		8.72335				7.6001	7.28292			8.98067		8.25038	7.68307			GSM2370980		9.69465	10.2724				10.7253	11.0679		10.5266	10.4599			8.64293	8.33317
		8.77636				7.86758	7.30915			9.04654		7.93313	7.86898			GSM2370981		10.1839	10.5419				10.9373	10.9394		10.1009	10.4562			8.82304	8.28811
		9.26584				7.83526	7.45112			8.74449		7.93338	7.73468			GSM2370982		9.87782	10.0912				10.6342	10.8372		10.3655	10.7759			8.92949	9.19331
		8.59101				7.52481	7.14248					7.99932	7.69793			GSM2370983		9.6524	10.6841				10.6664	10.6913		10.0862	10.4501			8.92757	8.92209
		8.79382				7.88151	7.22494					8.00729	7.15578			GSM2370984		8.59069	10.5077				11.0782	10.6202		10.606	10.4711			8.40337	8.72927
		8.80639				7.94348	7.44493					7.97261	7.49272			GSM2370985		9.34516	10.7976					10.7059		10.7971	10.3018			8.51205	8.56101
		8.38657				7.84621	7.32618					8.06005	7.78002			GSM2370986		10.4387	10.7285					11.1399		10.2196	10.0035			8.47106	8.78198
		8.07833				7.59587	7.3972					8.1301	7.96969			GSM2370987		9.13587	10.7853					10.7887		10.2674	10.3554			8.75789	8.73504
		8.55885				7.63898	7.51213					7.51553	7.62384			GSM2370988		10.457	10.8943					11.1381			10.2366			9.11994	8.92107
		8.84486				7.32933	7.27621					7.75025	7.85444			GSM2370989		9.36562	10.8746					11.147			10.4897			8.48972	8.86702
						7.32977	6.51026						7.87766			GSM2370990		9.94521	10.4879					11.0578			10.3859			8.5385	9.45704
						7.39222	7.28637						7.80135			GSM2370991		10.2266	10.6357					10.8168			10.6104			8.44656	8.62975
						7.359	6.92433						7.7267			GSM2370992		8.83279	10.7258					10.8591			10.2757			8.64804	8.60296
						7.44858	6.8104						7.63206			GSM2370993		9.02213	10.6465					10.8603			11.1139			9.09856	9.03548
						7.3916	6.79546						7.64129			GSM2370994		8.62053	10.668					11.0283			10.6287			8.73754	8.62275
						7.33838	7.50007						7.57504			GSM2370995		10.3185	10.8169					11.0699			10.9215			8.58403	9.07255
						7.40388	7.20777						8.0031			GSM2370996		10.2138	10.3732					10.7849			10.8146			8.47895	8.87074
						7.52869	7.1206						7.72028			GSM2370997		10.1631	10.4921					11.1438			10.881			8.64715	8.52501
						7.46277	7.40527						7.99271			GSM2371036			10.5265					10.6651			10.5455			8.73459	9.04991
						7.73484	7.27364						7.97042			GSM2371037			10.1497					10.9667			10.7289			8.93791	8.60665
						7.47341	6.91486						7.78394			GSM2371038			10.5327					10.7355			10.7014			8.51296	8.24168
						7.03452	7.21309						7.77153			GSM2371039			10.2916					10.5418			10.3963			8.17939	8.74139
						7.85759	7.17484						7.67461			GSM2371040			10.5386					11.01			10.334				8.45849
						7.20471	6.83928						7.66005			GSM2371041			10.8004					11.1292			10.3485				8.66552
						7.53109	7.46978						7.7056			GSM2371042			10.7754					11.0373			10.0497				8.70576
						7.46635	7.37823						7.59854			GSM2371043			10.5305					11.0035			10.3574				8.31457
						7.29801	6.76872						7.61352			GSM2371044			10.4321					11.0836			10.3978				8.63752
						7.55973	7.36759						7.94578			GSM2371045			10.7813					11.2299			10.0898				8.57045
						7.48033	7.33941						7.68349			GSM2371046			10.7413					10.9465			10.5583				8.49145
						7.41467	7.17338						7.92692			GSM2371047			10.4172					10.9403			10.0954				8.83282
						7.85408	7.0944						7.8918			GSM2371048			10.2459					10.9488			10.1737				9.11684
						6.917	6.96921						7.66474			GSM2371049			11.1134					10.8601			10.7649				8.084
						7.50515	7.22165						7.87327			GSM2371050			10.5479					10.7405			10.1613				8.61093
						7.11247	7.08946						7.94842			GSM2371051			10.9695					11.2761			10.3972				8.76067
						7.86586	7.05467						7.53865			GSM2371052			10.8606					10.6884			10.5032				8.98243
						7.19788	6.91411						7.97703			GSM2371053			10.9192					10.7403			10.2196				8.32376
						7.16334	6.97173						7.99625			GSM2371054			10.2719					10.5699			10.285				7.84342
						7.14452	6.57527						7.51471			GSM2371055			11.0699					10.8224			10.1907				8.86358
						7.31351	6.99479						7.84696			GSM2371056			10.8408					11.0109			10.7083				8.67908
						7.43068	7.17498						7.52529			GSM2371057			10.916					10.6202			10.2867				8.39791
						7.03608	7.02044						7.82469			GSM2371058			11.2526					10.7836			10.2123				8.32283
						7.56925	7.64711						7.75469			GSM2371059			10.5376					10.8674			10.2376				9.02652
						7.43842	7.35933						7.85043			GSM2371060			11.1531					11.3471			10.463				9.07611
						7.65367	7.43482						8.09561			GSM2371061			10.7348					11.0044			10.0485				9.19602
						7.37321	6.90229						7.59051			GSM2371062			10.933					11.0221			10.2069				8.95586
						7.71769	6.88093						7.61086			GSM2371063			10.9824					11.0744							8.97386
						7.56035	7.17385						7.50089			GSM2371064			10.3343					11.2028							9.2752
						7.35499	7.06057						8.02699			GSM2371065			10.3245												9.1141
						7.39451	7.18381						7.71773			GSM2371066			10.3493												8.96144
						7.31911	7.41093						7.94719			GSM2371067			10.5278												8.55437
						7.88898	6.94495						7.63636			GSM2371068			10.1808												8.61462
						7.46501	7.58193						7.73067			GSM2371069			11.0266												8.68374
						7.76966	7.14003						7.69194			GSM2371070			10.3415												8.46343
						7.3229	7.58719						7.36777			GSM2371071			10.7985												8.39388
						7.1466	7.16249						7.62167			GSM2371072			10.1763												8.435
						7.19961	7.20644						7.76212			GSM2371073			10.6668												8.66228
						7.05721	7.29994						7.78847			GSM2371074			10.7284												8.83576
						7.91081	7.54346						7.99407			GSM2371075			10.4769												9.04321
						7.39825	7.05312						7.6857			GSM2371076			11.0338												9.27467
						7.60437	7.53842						7.66604			GSM2371077			10.6851												8.81402
						7.62989	6.38768						7.59582			GSM2371078			10.1904												8.82304
						7.53536	6.95594						7.53127			GSM2371079			10.4866												8.5548
						7.6019	7.22758						7.84817			GSM2371080			10.7983												8.58593
						7.51921	7.73566						7.61841			GSM2371081			10.8937												8.90631
							7.51349						7.55439			GSM2371082			10.331												8.46926
							7.22866						7.71284			GSM2371083			10.5398												8.89863
							7.44997						7.9326			GSM2371084			10.5403												8.53431
							7.18763						7.69137			GSM2371085			10.0578												9.09061
							7.20671						7.54033			GSM2371086			10.5605												8.53617
							7.30229						7.60306			GSM2371087			10.9392												8.83576
							7.18068						7.2342			GSM2371088			10.2583												8.58547
							6.99891						7.63972			GSM2371089			10.5662												8.80001
							7.00533						7.70306			GSM2371090			10.8567												8.97752
							7.09301						7.53366			GSM2371091			10.4206												8.89356
							7.50448						7.74925			GSM2371092			10.584												8.91452
							7.46851						7.21887			GSM2371093			10.4177												8.53293
							6.85504						7.97195			GSM2371094			10.7346												8.74188
													7.49952			GSM2371095			10.5532												8.90987
													7.57414			GSM2371096			10.6554												8.82987
													7.29055			GSM2371097			10.892												8.75741
													7.63328			GSM2371098			11.0375												8.90584
													7.69937			GSM2371099			10.2083												8.50617
													7.81713			GSM2371100			10.0024												8.90197
													7.73043			GSM2371101			10.1547												8.85469
													8.15506			GSM2371102			10.464												8.6048
													8.01279			GSM2371103			10.4312												8.79905
													7.63826			GSM2371104			10.4562												8.9255
													7.79365			GSM2371105			10.4428												9.03491
													7.77648			GSM2371106			10.678												9.1333
													7.60282			GSM2371107			10.5888												9.00139
													7.52967			GSM2371108			10.9332												9.09329
													7.74349			GSM2371109			10.8835												9.00745
													7.93682			GSM2371110			10.6809												9.07095
													7.63632			GSM2371111			10.026												8.78004
													7.4827			GSM2371112			10.3072												9.23014
													7.98819			GSM2371113			10.632												8.70243
													7.99967			GSM2371114			11.003												8.6593
													7.86929			GSM2371115			10.9919												9.38514
													7.64679			GSM2371116			10.9075												8.57504
													7.76313			GSM2371117			10.9071												8.70057
													7.62105			GSM2371118			10.3497												8.28332
													7.90421			GSM2371119			11.3201												9.12543
													7.84665			GSM2371120			10.3356												8.46571
													7.79453			GSM2371121			10.8198												8.62008
													7.85961			GSM2371122			11.0346												8.7404
													7.92863			GSM2371123			10.7377												8.9255
													7.72833			GSM2371124			10.9018												9.01308
													7.98583			GSM2371125			11.0605												9.08574
													7.78775			GSM2371126			10.2519												9.20709
													7.60547			GSM2371127			10.4598												8.84424
													7.86745			GSM2371128			11.0576												8.67234
													7.67697			GSM2371129			10.5553												8.56771
													7.78552			GSM2371130			10.6755												8.78486
													7.47683			GSM2371131			10.7524												8.99051
													7.72448			GSM2371132			10.9998												8.67862
													7.83045			GSM2371133			10.9587												9.23739
													7.86615			GSM2371134			11.1778												9.07557
													7.82995			GSM2371135			10.8196												8.97795
													7.86302			GSM2371136			11.1209												8.92997
													7.76282			GSM2371137			11.0693												8.92997
													7.50035			GSM2371138			11.2246												8.91344
													7.83853			GSM2371139			11.3772												9.26113
													7.52701			GSM2371140			11.0407												8.65132
													7.72933			GSM2371141			10.7706												9.06406
													7.27541			GSM2371142			11.1109												8.96044
													7.88159			GSM2371143			10.8039												8.68374
													7.75678			GSM2371144			10.6198												8.39338
													7.67646			GSM2371145			11.2954												8.95895
													7.69927			GSM2371146			10.2157												8.86358
													7.79369			GSM2371147			10.694												9.1525
													7.93979			GSM2371148			10.6706												9.19113
													7.64701			GSM2371149			10.3183												8.89661
													7.8786			GSM2371150			10.6934												9.10436
													7.406			GSM2371151			10.3024												9.07611
													7.78832			GSM2371152			10.9828												9.07767
													7.65669			GSM2371153			10.7774												9.06142
													7.8531			GSM2371154			10.8974												9.03071
													7.83413			GSM2371155			10.6869												9.05873
													7.75664			GSM2371156			11.4325												8.96912
													7.61427			GSM2371157			10.9072												8.93147
													7.63722			GSM2371158			10.9911												8.77008
													7.57072			GSM2371159			10.7385												8.5575
													7.55463																		8.55041
													7.6874																		9.08948
													7.73299																		8.86795
													7.60952																		9.11358
													7.43639																		8.34093
													7.52721																		8.98847
													7.56154																		9.13076
													7.96461																		8.5836
													7.59766																		9.04991
													7.82857																		8.96854
													7.84001																		9.16416
													7.29171																		8.97698
													7.87136																		9.08685
													7.82685																		8.92305
													7.65455																		8.66943
													8.00041																		8.89145
													7.43406																		8.78389
													7.98218																		9.24845
													7.57991																		8.93844
													7.97705																		8.61734
													7.93725																		8.90536
													8.01232																		8.88339
													7.36668																		8.68968
													7.90991																		9.02065
													7.90314																		8.9094
													6.87547																		8.98698
													7.56874																		8.8641
													7.83108																		9.2622
													7.78939																		8.83183
													7.55813																		8.98088
													7.75179																		9.153
													7.6951																		8.90987
													7.969																		8.55175
													7.48054																		8.73504
													7.76084																		9.07666
													7.39972																		8.98297
													7.65647																		8.57374
													7.87736																		9.01355
													7.9082
													7.85457
													7.80811
													8.06545
													7.72643
													7.89626
													7.74244
													7.49427
													7.47588
													7.63544
													7.76898
													7.8808
													7.94965
													7.61363
													7.73469
													7.8143
													7.60318
													8.07274
													7.64273
													7.21063
													7.70853
													7.45304
													7.64924
													7.34074
													7.9528
													7.68805
													7.71577
													7.68617
													7.31597
													7.94521
													7.85144
													7.64784
													7.9086
													7.84584
													7.55365
													7.81839
													7.57114
													7.6022
													7.81494
													7.78568
													7.78135
													8.02691
													7.71317
													7.88699
													7.96039
													7.79422
													7.69294
													7.78342
													7.85514
													7.57593
													7.9106
													7.84167
													7.50024
													7.92781
													8.12531
													7.79177
													7.5774
													7.59081
													7.54463
													7.67412
													7.69489
													7.76374
													7.97213
													7.77651
													8.03249
													7.72822
													7.92291
													7.96446
													7.53806
													7.74462
													7.75749
													7.68639
													7.70861
													7.53337
													7.72487
													8.01593
													7.74961
													8.00461
													8.07906
													7.84194
													7.62751
													7.66182
													7.70459
													7.73689
													7.63899
													7.4934
													7.62451
													7.61465
													7.67072
													7.68439
													8.00453
													7.70652
													7.4425
													7.70266
													7.88344
													7.57765
													7.63343
													7.80644
													7.40414
													7.71429
													7.67901
													7.60766
													8.15542
													7.32964
													8.00048
													7.72393
													7.88094
													7.49722
													7.68295
													7.52733
													7.59899
													7.48637
													7.72789
													7.82516
													7.64721
													7.77506
													7.59644
													7.88341
													7.6826
													7.56789
													7.36844
													7.58372
													7.94253
													7.91552
													7.59651
													7.52254
													7.41817
													7.4806
													7.48551
													7.53911
													7.72745
													7.70221
													7.74804
													7.65907
													7.89681
													7.58076
													7.73192
													7.9755
													7.50938
													7.55469
													7.46411
													7.80905
													7.50795
													7.64301
													7.74692
													7.72206
													7.85719
													7.74973
													8.03914
													7.7347
													7.56001
													7.46491
													7.84049
													7.72999
													7.64083
													7.78867
													7.71635
													7.63347
													7.72563
													7.59271
													7.74433
													7.85114
													7.55326
													7.85557
													7.44757
													8.07378
													7.74988
													7.48554
													7.74399
													7.60472
													7.78837
													7.68892
													7.69435
													7.48749
													7.63669
													7.40825
													7.7907
													7.80888
													7.6442
													7.41904
													7.83242
													7.74309
													7.90394
													7.51976
													7.85938
													7.79945
													7.90346
													7.84323
													7.88769
													7.7607
													8.03185
													7.31042
													7.82439
													7.56654
													7.72335
													7.70721
													8.02866
													7.91925
													8.03571
													7.70816
													7.76259
													7.60442
													7.79174
													7.73531
													7.58092
													7.89753
													7.93645
													7.64655
													7.79592
													7.67238
													7.76625
													7.79631
													7.91374
													7.50347
													7.56519
													8.23228
													7.57389
													7.9716
													7.89056
													7.6451
													7.80029
													7.6199
													7.71028
													7.74488
													8.07197
													7.82304
													7.88773
													7.7686
													7.69832
													7.25376
													7.75872
													7.55773
													7.69364
													7.83095
													7.79778
													7.82713
													7.92192
													7.90087
													7.49672
													7.70519
													7.73314
													7.65088
													7.82511
													7.91565
													7.68302
													8.05684
													7.42856
													7.43587
													7.65586
													7.29218
													7.60677
													7.44882
													7.50984
													7.58467
													7.6468
													7.50665
													8.20291
													7.72455
													7.56648
													7.44668
													7.60731
													7.89138
													7.81481
													7.62419
													7.61904
													7.26267
													7.61322
													7.60108
													7.81176
													7.57753
													7.77071
													7.63881
													7.44191
													7.69278
													7.75159
													7.62006
													7.65037
													7.7962
													7.49302
													7.64766
													7.62287
													7.6775
													7.27744
													7.41088
													7.53696
													7.78681
													7.65736
													7.4429
													7.50268
													7.48269
													7.77782
													7.80236
													7.5511
													7.47269
													7.58
													7.70096
													7.69519
													7.62588
													7.52081
													7.75632
													7.55317
													7.85303
													7.83245

## Sheet: Fig. S6
B
IL-1b					IL-6					TNF					GM-CSF					IL-8					MMP-9					VEGF
shNC	1	0.02802	4		shNC	1	0.03236	4		shNC	1	0.02954	4		shNC	1	0.0306	4		shNC	1	0.02947	4		shNC	1	0.07016	4		shNC	1	0.05955	4
shDF2-1	3.74576	0.16328	4		shDF2-1	10.1148	0.70962	4		shDF2-1	1.50627	0.03847	4		shDF2-1	6.78196	0.88504	4		shDF2-1	378.734	59.9252	4		shDF2-1	7.13965	0.38194	4		shDF2-1	2.0235	0.15265	4
shDF2-2	2.98711	0.03974	4		shDF2-2	33.7738	3.55833	4		shDF2-2	1.29455	0.04529	4		shDF2-2	2.23617	0.17128	4		shDF2-2	300.945	36.3675	4		shDF2-2	21.0364	1.45107	4		shDF2-2	1.62692	0.01719	4
	Mean	SE	N			Mean	SE	N			Mean	SE	N			Mean	SE	N			Mean	SE	N			Mean	SE	N			Mean	SE	N
C								D
	shNC			shDF2-1				WT Sham	WT UVB	DF2 cKO Sham	DF2 cKO UVB
GM-CSF	1	0.0467	4	2.46398	0.13754	4		32.752	47.626	47.501	60.852
IL-16	1	0.01728	4	3.69388	0.0608	4		36.867	53.137	46.351	58.76
IL-1α	1	0.09224	4	2.81904	0.09565	4		30.575	52.742	46.609	60.626
IL-8	1	0.02191	4	4.42697	0.0655	4
TGFβ	1	0.01186	4	1.33284	0.03271	4
TNFα	1	0.04371	4	1.80714	0.14204	4
VEGF	1	0.02379	4	1.83558	0.03004	4
COX-2	1	0.07343	4	6.21816	0.27176	4
IL-1β	1	0.06561	4	1.58312	0.06053	4
IL-6	1	0.11831	4	2.37413	0.28655	4
E
TNF-a								IL-8								TGF-b								VEGF								COX-2
Time (Hrs)	shNC			shDF2-1				Time (Hrs)	shNC			shDF2-1				Time (Hrs)	shNC			shDF2-1				Time (Hrs)	shNC			shDF2-1				Time (Hrs)	shNC			shDF2-1
0	1	0.04371	4	1	0.0786	4		0	1	0.02191	4	1	0.01479	4		0	1	0.01186	4	1	0.02454	4		0	1	0.02379	4	1	0.01636	4		0	1	0.07343	4	1	0.0437	4
2	1.037	0.01114	4	0.65553	0.04325	4		2	0.13427	0.00835	4	0.17512	0.00873	4		2	0.93443	0.02873	4	0.81936	0.06426	4		2	0.23827	0.00671	4	0.31153	0.00822	4		2	0.53559	0.04747	4	0.53565	0.02854	4
5	0.95826	0.08097	4	0.57491	0.05999	4		5	0.09951	0.00074	4	0.13852	0.00558	4		5	0.90523	0.05607	4	0.7781	0.04567	4		5	0.13794	0.00109	4	0.18624	0.00307	4		5	0.33947	0.01645	4	0.3288	0.01736	4
	Mean	SE	N	Mean	SE	N			Mean	SE	N	Mean	SE	N			Mean	SE	N	Mean	SE	N			Mean	SE	N	Mean	SE	N			Mean	SE	N	Mean	SE	N
GM-CSF								IL-16								IL-1a								IL-1b								IL-6
Time (Hrs)	shNC			shDF2-1				Time (Hrs)	shNC			shDF2-1				Time (Hrs)	shNC			shDF2-1				Time (Hrs)	shNC			shDF2-1				Time (Hrs)	shNC			shDF2-1
0	1	0.0467	4	1	0.05582	4		0	1	0.01728	4	1	0.01646	4		0	1	0.09224	4	1	0.03393	4		0	1	0.06561	4	1	0.06457	4		0	1	0.11831	4	1	0.1207	4
2	0.13956	0.00375	4	0.12894	0.00994	4		2	0.83286	0.01768	4	0.55247	0.06965	4		2	0.2167	0.04232	4	0.19441	0.01157	4		2	0.24377	0.05039	4	0.23206	0.03643	4		2	0.2959	0.03049	4	0.38283	0.03852	4
5	0.09223	0.02498	4	0.05561	0.00785	4		5	0.67776	0.00755	4	0.37891	0.08747	4		5	0.11342	0.00381	4	0.10948	0.00854	4		5	0.12496	0.01812	4	0.12511	0.01727	4		5	0.17046	0.03074	4	0.28955	0.04144	4
	Mean	SE	N	Mean	SE	N			Mean	SE	N	Mean	SE	N			Mean	SE	N	Mean	SE	N			Mean	SE	N	Mean	SE	N			Mean	SE	N	Mean	SE	N
A

## Sheet: Fig. 2
A								I
	m6A	A		cal. m6A/A%				U6	shNC			shDF2-1
shNC-1	17971	1806671		0.174495				Sham	1	0.09388	4	1.46449	0.05274	4
shNC-2	15173	1535912		0.173298				UVB 6h	1.79872	0.0593	4	4.16614	0.35499	4
shDF2-1	18309	1680080		0.191172				UVB 24h	1.10948	0.03557	4	1.66545	0.11254	4
shDF2-2	16295	1481562		0.19294					Mean	SE	N	Mean	SE	N
E								J
	-log10(P)							m6A U6	WT			DF2 cKO
Mitochondrial translation (GO:0032543)	34							Sham	1.11807	1.00273	0.879196	1.84975	2.29006	2.14238
Cell Cycle (R-HSA-1640170)	36							UVB	3.96452	3.94732	4.22955	7.02855	8.51826	10.9407
Mitochondrial gene expression (GO:0140053)	37
rRNA processing (GO:0006364)	61							K
rRNA metabolic process (GO:0016072)	68							m6A U6
ncRNA processing (GO:0034470)	70							shNC	shDF2-1	shDF2-2
Ribosome biogenesis (GO:0042254)	74							0.816	4.182	4.229
Ribonucleoprotein complex biogenesis (GO:0022613)	75							1.001	4.973	5.333
Metabolism of RNA (R-HSA-8953854)	80							1.183	5.535	5.681
ncRNA metabolic process (GO:0034660)	90
G								L			M			N			O
U6								U6			m6A U6			U6			U6
shNC	1	0.07521	4					IgG	DF2 ab		Sham	UVB		Sham	UVB		Time (Hrs)	Sham shNC			UVB shNC			Sham shDF2-1			UVB shDF2-1
shDF2-1	1.82558	0.08403	4					0.927	5.838		0.972	3.13		1.095	1.631		0	1.05845	0.967954	0.976053	0.961962	1.13556	0.915445	0.900563	1.0778	1.03027	1.02209	0.93653	1.04469
shDF2-2	1.6146	0.00766	4					0.914	4.616		0.997	2.922		0.969	1.827		2	0.725964	0.783146	0.653634	1.09791	1.22052	1.13003	0.893269	1.04801	0.913714	1.01319	1.19178	1.19434
	Mean	SE	N					1.159	4.695		1.031	2.623		0.936	1.754		5	0.331757	0.336214	0.445585	0.803966	0.80778	0.763771	0.857088	0.824147	0.759834	0.909208	0.856607	0.990055
H
U6	EV			DF2				P					Q								R
Sham	1	0.02589	4	0.54968	0.03919	4		U6					m6A U6	Sham			UVB				U6	shNC			shM16-1			shM16-2
UVB	1.71431	0.03446	4	0.67103	0.05289	4		shNC	1	0.04018	4		shNC	1.00199	0.982021	1.01599	44.2602	53.7717	50.648		Sham	0.874297	1.09063	1.03508	0.342765	0.423061	0.40854	0.048425	0.101631	0.113104
	Mean	SE	N	Mean	SE	N		shM16-1	2.97525	0.03572	4		shM16-1	0.483099	0.696428	0.463966	13.5061	16.5477	18.2616		UVB	1.97464	1.95091	2.31367	0.318847	0.262089	0.402378	0.053058	0.166419	0.113796
								shM16-2	2.72869	0.07905	4		shM16-2	0.375261	0.379302	0.46304	12.6726	9.30266	9.89889
									Mean	SE	N

## Sheet: Fig. S7
F
FOS
Time (Hrs)	shNC			shDF2-1
0	1	0.06084	4	1	0.04076	4
2	0.32184	0.01322	4	0.60985	0.03925	4
4	0.21543	0.01487	4	0.46227	0.03187	4
	Mean	SE	N	Mean	SE	N
JUN
Time (Hrs)	shNC			shDF2-1
0	1	0.09109	4	1	0.03625	4
2	0.20457	0.01379	4	0.42917	0.01462	4
4	0.14945	0.01629	4	0.3507	0.0281	4
	Mean	SE	N	Mean	SE	N
SOX4
Time (Hrs)	shNC			shDF2-1
0	1	0.05719	4	1	0.04473	4
2	0.64686	0.04643	4	0.83863	0.03868	4
4	0.33066	0.01246	4	0.63229	0.0145	4
	Mean	SE	N	Mean	SE	N
SOX9
Time (Hrs)	shNC			shDF2-1
0	1	0.02525	4	1	0.01854	4
2	0.51804	0.03016	4	0.79809	0.04153	4
4	0.25061	0.01609	4	0.56217	0.03182	4
	Mean	SE	N	Mean	SE	N

## Sheet: Fig. S8
A
YTHDF2					FOS					JUN					SOX4					SOX9
shNC	1	0.07218	4		shNC	1	0.06084	4		shNC	1	0.03109	4		shNC	1	0.05719	4		shNC	1	0.08525	4
shDF2-1	0.36545	0.0045	4		shDF2-1	1.42624	0.06775	4		shDF2-1	1.38925	0.03948	4		shDF2-1	2.59408	0.08025	4		shDF2-1	2.91724	0.02813	4
shDF2-2	0.39163	0.03531	4		shDF2-2	1.40514	0.06521	4		shDF2-2	1.31631	0.04792	4		shDF2-2	2.20974	0.2408	4		shDF2-2	2.56828	0.17561	4
	Mean	SE	N			Mean	SE	N			Mean	SE	N			Mean	SE	N			Mean	SE	N
B
FOS			JUN			SOX4			SOX9
IgG	DF2 ab		IgG	DF2 ab		IgG	DF2 ab		IgG	DF2 ab
1.027	11.645		0.637	39.315		1.093	25.494		0.714	5.454
1.188	11.37		0.504	37.114		1.222	39.959		1.286	7.243
0.785	14.254		1.859	37.577		0.685	36.612		0.999	8.071

[truncated: 13 more sheets: Fig. S10, Fig. 3, Fig S11, Fig. 4, Fig. S12, Fig. S13, Fig. 5, Fig S14, Fig. 6 , Fig S15, Fig S16, Fig 7, Fig S17]
